# Supplementary material for: Where Taxonomy Based on Subtle Morphological Differences Is Perfectly Mirrored by Huge Genetic Distances: DNA Barcoding in Protura (Hexapoda)
Source: PLoS One. 2014 Mar 7;9(3):e90653. doi: 10.1371/journal.pone.0090653 (PMC3946556; doi:10.1371/journal.pone.0090653)
Supplement: Table S1 — Species list of studied proturans, with Individual IDs, developmental stage, sampling location, used primer pair and Accession numbers given for each individual. (XLSX) [file pone.0090653.s003.xlsx]

## Sheet: Tabelle1
Ind.ID	Species name	Development	Sampling location	COI (BOLD)	Primer pair	28S (BOLD)	Primer pair
HP001	Ionescuellum sp.	unknown	Eichkogel	PROAT002-12	CamF1/CamR1	PROAT002-12	D2a/D3b
HP003	Ionescuellum sp.	unknown	Eichkogel	-	-	PROAT089-13	D2a/D3b
HP005	Eosentomon sp.	unknown	Eichkogel	-	-	PROAT090-13	D2a/D3b
HP006	Acerentomon cf. italicum	preimago	Leopoldsberg	-	-	PROAT091-13	D2a/D3b
HP008	Ionescuellum carpaticum	unknown	Leopoldsberg	PROAT004-12	CamF1/DiplR1	PROAT004-12	D1a/D3b
HP009	Acerella muscorum	adult male	Leopoldsberg	PROAT088-12	CamF1/DiplR1	PROAT088-12	D1a/D3b
HP010	Acerentomon sp.	adult male	Leopoldsberg	-	-	PROAT092-13	D2a/D3b
HP013	Acerentomon sp.	unknown	Twimberger Graben	PROAT005-12	ProtF2/ProtR2	PROAT005-12	D2a/D3b
HP014	Acerentomon sp.	unknown	Twimberger Graben	PROAT006-12	ProtF2/ProtR2	PROAT006-12	D2a/D3b
HP015	Ionescuellum carpaticum	unknown	Eichkogel	PROAT007-12	CamF1/DiplR1	PROAT007-12	D2a/D3b
HP017	Ionescuellum sp.	unknown	Eichkogel	PROAT008-12	LepF1/ProtR2	PROAT008-12	D2a/D3b
HP018	Ionescuellum sp.	unknown	Eichkogel	-	-	PROAT093-13	D1a/D3b
HP021	Ionescuellum cf. haybachae	adult female	Eichkogel	PROAT009-12	LepF1/ProtR2	PROAT009-12	D1a/D3b
HP022	Ionescuellum haybachae	adult male	Eichkogel	PROAT010-12	LepF1/ProtR2	PROAT010-12	D1a/D3b
HP023	Ionescuellum haybachae	adult female	Eichkogel	PROAT011-12	LepF1/ProtR2	PROAT011-12	D1a/D3b
HP025	Ionescuellum cf. silvaticum	adult male	Eichkogel	PROAT012-12	LCO/ProtR2	PROAT012-12	D2a/D3b
HP026	Ionescuellum haybachae	adult male	Eichkogel	PROAT013-12	LepF1/ProtR2	PROAT013-12	D2a/D3b
HP027	Ionescuellum sp.	unknown	Eichkogel	PROAT014-12	LepF1/ProtR2	PROAT014-12	D2a/D3b
HP028	Filientomon takanawanum	unknown	Mt. Hokiya, Japan	PROAT094-13	CamF1/CamR1	PROAT094-13	D2a/D3b
HP033	Baculentulus densus	unknown	Shinko-ji,Japan	PROAT095-13	LepF1/DiplR1	-	-
HP042	Acerentomon maius	adult female	Twimberger Graben	PROAT001-12	ProtF2/ProtR2	PROAT001-12	D2a/D3b
HP044	Acerentomon maius	adult female	Twimberger Graben	PROAT015-12	ProtF2/ProtR2	PROAT015-12	D2a/D3b
HP045	Acerentomon maius	adult female	Twimberger Graben	PROAT016-12	ProtF2/ProtR2	PROAT016-12	D2a/D3b
HP046	Acerentomon maius	adult female	Twimberger Graben	PROAT017-12	ProtF2/ProtR2	PROAT017-12	D2a/D3b
HP047	Acerentomon maius	adult female	Twimberger Graben	-	-	PROAT096-13	D2a/D3b
HP052	Acerentomon maius	adult female	Twimberger Graben	PROAT018-12	CamF1/CamR1	PROAT018-12	D2a/D3b
HP058	Acerentomon maius	adult female	Twimberger Graben	PROAT019-12	ProtF2/ProtR2	PROAT019-12	D2a/D3b
HP059	Acerentomon maius	adult female	Twimberger Graben	PROAT020-12	ProtF2/ProtR2	PROAT020-12	D2a/D3b
HP060	Eosentomon sp.	unknown	Twimberger Graben	PROAT021-12	LCO/ProtR2	PROAT021-12	D1a/D3b
HP061	Acerentomon sp. gr. microrhinus	adult female	Twimberger Graben	PROAT022-12	LepF1/DiplR1	PROAT022-12	D2a/D3b
HP062	Acerella muscorum	adult female	Leopoldsberg	PROAT023-12	CamF1/DiplR1	PROAT023-12	D2a/D3b
HP063	Eosentomon sp. gr. delicatum	adult female	Leopoldsberg	-	-	PROAT097-13	D2a/D3b
HP067	Acerentomon cf. maius	maturus junior	Twimberger Graben	PROAT024-12	ProtF2/ProtR2	PROAT024-12	D2a/D3b
HP069	Filientomon takanawanum	unknown	Mt. Hokiya, Japan	-	-	PROAT098-13	D2a/D2b
HP075	Acerentomon n. sp.gr. doderoi	maturus junior	Leopoldsberg	PROAT025-12	ProtF2/ProtR2	-	-
HP076	Acerentomon n. sp.gr. doderoi	adult female	Leopoldsberg	PROAT026-12	ProtF2/ProtR2	PROAT026-12	D2a/D3b
HP077	Acerentomon n. sp.gr. doderoi	adult female	Leopoldsberg	PROAT027-12	ProtF2/ProtR2	PROAT027-12	D2a/D3b
HP078	Acerentulus exiguus	adult female	Leopoldsberg	PROAT028-12	CamF1/DiplR1	-	-
HP079	Acerentomon n. sp.gr. doderoi	preimago	Leopoldsberg	PROAT029-12	ProtF2/ProtR2	-	-
HP085	Acerentomon n. sp.gr. doderoi	adult female	Leopoldsberg	PROAT030-12	ProtF2/ProtR2	PROAT030-12	D2a/D3b
HP086	Acerentomon n. sp.gr. doderoi	adult female	Leopoldsberg	PROAT031-12	ProtF2/ProtR2	PROAT031-12	D2a/D3b
HP087	Acerentomon n. sp.gr. doderoi	adult female	Leopoldsberg	PROAT032-12	ProtF2/ProtR2	PROAT032-12	D2a/D3b
HP089	Acerentomon n. sp.gr. doderoi	adult female	Leopoldsberg	PROAT033-12	ProtF2/ProtR2	PROAT033-12	D2a/D3b
HP090	Acerentomon n. sp.gr. doderoi	preimago	Leopoldsberg	PROAT034-12	ProtF2/ProtR2	PROAT034-12	D2a/D3b
HP096	Acerentomon n. sp.gr. doderoi	preimago	Leopoldsberg	PROAT035-12	ProtF2/ProtR2	PROAT035-12	D2a/D3b
HP099	Acerentomon n. sp.gr. doderoi	preimago	Leopoldsberg	-	-	PROAT100-13	D2a/D3b
HP100	Acerentomon n. sp.gr. doderoi	adult female	Leopoldsberg	PROAT036-12	ProtF2/ProtR2	PROAT036-12	D2a/D3b
HP101	Acerentomon n. sp.gr. doderoi	adult female	Leopoldsberg	PROAT037-12	ProtF2/ProtR2	PROAT037-12	D2a/D3b
HP102	Acerentomon n. sp.gr. doderoi	adult female	Leopoldsberg	PROAT038-12	ProtF2/ProtR2	PROAT038-12	D2a/D3b
HP103	Acerentomon n. sp.gr. doderoi	preimago	Leopoldsberg	PROAT039-12	ProtF2/ProtR2	-	-
HP106	Acerentomon n. sp.gr. doderoi	adult female	Leopoldsberg	PROAT040-12	ProtF2/ProtR2	PROAT040-12	D2a/D3b
HP107	Acerentomon n. sp.gr. doderoi	adult female	Leopoldsberg	PROAT041-12	ProtF2/ProtR2	PROAT041-12	D2a/D3b
HP108	Acerentomon n. sp.gr. doderoi	adult female	Leopoldsberg	PROAT042-12	ProtF2/ProtR2	PROAT042-12	D2a/D3b
HP121	Ionescuellum cf. haybachae	adult female	Leopoldsberg	PROAT043-12	LepF1/ProtR2	PROAT043-12	D2a/D3b
HP123	Acerentulus exiguus	adult male	Twimberger Graben	PROAT044-12	CamF1/DiplR1	PROAT044-12	D1a/D3b
HP124	Acerentulus exiguus	adult female	Twimberger Graben	PROAT045-12	CamF1/DiplR1	PROAT045-12	D1a/D3b
HP125	Acerentulus exiguus	adult male	Twimberger Graben	PROAT046-12	CamF1/DiplR1	PROAT046-12	D2a/D3b
HP126	Acerentulus exiguus	adult male	Twimberger Graben	PROAT047-12	CamF1/DiplR1	PROAT047-12	D2a/D3b
HP127	Acerentulus exiguus	adult female	Twimberger Graben	PROAT048-12	CamF1/DiplR1	PROAT048-12	D1a/D3b
HP128	Acerentulus cf. exiguus	adult female	Leopoldsberg	PROAT049-12	CamF1/DiplR1	PROAT049-12	D1a/D3b
HP129	Acerentulus cf. exiguus	adult female	Leopoldsberg	PROAT050-12	CamF1/DiplR1	PROAT050-12	D1a/D3b
HP131	Acerentulus cf. tuxeni	adult male	Leopoldsberg	PROAT051-12	CamF1/DiplR1	PROAT051-12	D1a/D3b
HP132	Acerentomon italicum	adult female	Leopoldsberg	PROAT052-12	CamF1/DiplR1	PROAT052-12	D2a/D3b
HP134	Acerentulus cf. tuxeni	adult female	Leopoldsberg	PROAT053-12	CamF1/DiplR1	PROAT053-12	D2aprot/D3b
HP135	Acerentomon n. sp.gr. doderoi	preimago	Leopoldsberg	PROAT054-12	ProtF2/ProtR2	PROAT054-12	D2a/D3b
HP136	Acerentomon n. sp.gr. doderoi	adult male	Leopoldsberg	PROAT055-12	ProtF2/ProtR2	PROAT055-12	D2a/D3b
HP137	Acerentulus cf. tuxeni	unknown	Leopoldsberg	PROAT056-12	CamF1/DiplR1	-	-
HP138	Acerentulus tuxeni	adult female	Leopoldsberg	PROAT057-12	CamF1/DiplR1	PROAT057-12	D1a/D3b
HP139	Acerentulus tuxeni	adult female	Leopoldsberg	PROAT058-12	CamF1/DiplR1	-	-
HP140	Acerentulus tuxeni	adult female	Leopoldsberg	PROAT059-12	CamF1/DiplR1	PROAT059-12	D1a/D3b
HP141	Acerentulus tuxeni	adult female	Leopoldsberg	PROAT060-12	CamF1/DiplR1	-	-
HP142	Acerentulus tuxeni	adult male	Leopoldsberg	PROAT061-12	CamF1/DiplR1	PROAT061-12	D1a/D3b
HP143	Acerentulus tuxeni	adult female	Leopoldsberg	PROAT062-12	CamF1/DiplR1	-	-
HP144	Acerentomon n. sp.gr. doderoi	preimago	Leopoldsberg	PROAT063-12	ProtF2/ProtR2	PROAT063-12	D2a/D3b
HP145	Acerentomon n. sp.gr. doderoi	preimago	Leopoldsberg	PROAT064-12	ProtF2/ProtR2	PROAT064-12	D2a/D3b
HP146	Acerentomon n. sp.gr. doderoi	preimago	Leopoldsberg	PROAT065-12	ProtF2/ProtR2	PROAT065-12	D2a/D3b
HP147	Acerentomon n. sp.gr. doderoi	preimago	Leopoldsberg	PROAT066-12	ProtF2/ProtR2	PROAT066-12	D2a/D3b
HP148	Eosentomon cetium	adult male	Leopoldsberg	PROAT067-12	LCO/ProtR2	PROAT067-12	D2aprot/D3b
HP149	Eosentomon cetium	adult male	Leopoldsberg	PROAT068-12	LCO/ProtR2	PROAT068-12	D2aprot/D3b
HP150	Acerentomon n. sp.gr. doderoi	preimago	Leopoldsberg	PROAT069-12	ProtF2/ProtR2	PROAT069-12	D2a/D3b
HP151	Acerentulus exiguus	adult male	Leopoldsberg	PROAT070-12	CamF1/DiplR1	PROAT070-12	D2a/D3b
HP152	Acerentomon n. sp.gr. doderoi	preimago	Leopoldsberg	PROAT071-12	ProtF2/ProtR2	PROAT071-12	D2a/D3b
HP154	Acerentulus sp.	unknown	Leopoldsberg	-	-	PROAT101-13	D2aprot/D3b
HP155	Acerentulus tuxeni	adult female	Leopoldsberg	PROAT072-12	CamF1/DiplR1	PROAT072-12	D2aprot/D3b
HP157	Eosentomon cetium	adult female	Leopoldsberg	PROAT073-12	LCO/ProtR2	-	-
HP158	Acerentulus exiguus	adult female	Leopoldsberg	PROAT074-12	CamF1/DiplR1	-	-
HP159	Acerentulus exiguus	adult female	Leopoldsberg	PROAT075-12	CamF1/DiplR1	-	-
HP160	Acerentulus tuxeni	Larva II	Leopoldsberg	PROAT076-12	CamF1/DiplR1	-	-
HP161	Acerentulus exiguus	adult female	Leopoldsberg	PROAT077-12	CamF1/DiplR1	-	-
HP162	Eosentomon cetium	adult female	Leopoldsberg	PROAT078-12	LCO/ProtR2	PROAT078-12	D1a/D3b
HP163	Acerentulus tuxeni	adult female	Leopoldsberg	PROAT079-12	CamF1/DiplR1	-	-
HP164	Acerentulus tuxeni	adult female	Leopoldsberg	PROAT080-12	CamF1/DiplR1	-	-
HP165	Acerentulus tuxeni	adult female	Leopoldsberg	PROAT081-12	CamF1/DiplR1	PROAT081-12	D2aprot/D3b
HP166	Acerentulus tuxeni	adult female	Leopoldsberg	PROAT082-12	CamF1/DiplR1	PROAT082-12	D1a/D3b
HP167	Acerentulus exiguus	adult female	Leopoldsberg	PROAT083-12	CamF1/DiplR1	PROAT083-12	D1a/D3b
HP168	Acerentulus tuxeni	adult female	Leopoldsberg	PROAT084-12	CamF1/DiplR1	PROAT084-12	D1a/D3b
HP169	Eosentomon cetium	adult female	Leopoldsberg	PROAT085-12	LCO/ProtR2	PROAT085-12	D2aprot/D3b
HP170	Acerentulus tuxeni	adult female	Leopoldsberg	PROAT086-12	CamF1/DiplR1	-	-
HP171	Acerentulus cf. tuxeni	maturus junior	Leopoldsberg	PROAT087-12	CamF1/DiplR1	PROAT087-12	D1a/D3b
HQ199311	Sinentomon erythranum	-	China	CYTC4983-12.COI-5P	-	-	-
EF192442	Sinentomon erythranum	-	China	-		EF192442	-
JQ411217	Acerentulus charrieri	-	France	GBA8988-12.COI-5P	-	-	-
EU376049	Baculentulus densus	-	Japan	-	-	EU376049	-
