# Supplementary material for: Where Taxonomy Based on Subtle Morphological Differences Is Perfectly Mirrored by Huge Genetic Distances: DNA Barcoding in Protura (Hexapoda)
Source: PLoS One. 2014 Mar 7;9(3):e90653. doi: 10.1371/journal.pone.0090653 (PMC3946556; doi:10.1371/journal.pone.0090653)
Supplement: Table S2 — Maximal intraspecific K2P distances of COI and 28S rDNA sequences of investigated Protura. Note that a proper comparison suffers from the necessity to exclude regions of highest variability with Aliscore since they are not unambiguously alignable among all investigated Protura. Calculated with SpeciesIdentifier 1.7.8. (XLSX) [file pone.0090653.s004.xlsx]

## Sheet: Tabelle1
COI
HP023 Ionescuellum haybachae	HP121 Ionescuellum haybachae (I. cf. haybachae)	21.3245%
HP127 Acerentulus exiguus	HP167 Acerentulus exiguus	17.4974%
HP008 Ionescuellum carpaticum	HP015 Ionescuellum carpaticum	6.2567%
HP148 Eosentomon cetium	HP169 Eosentomon cetium	1.793%
HP075 Acerentomon n.sp. gr. doderoi	HP152 Acerentomon n.sp. gr. doderoi	0.6408%
HP042 Acerentomon maius	HP067 Acerentomon maius (A. cf. maius)	0.3231%
HP160 Acerentulus tuxeni	HP170 Acerentulus tuxeni	0.1694%
HP017 Ionescuellum haybachae (I. sp.)	HP027 Ionescuellum haybachae (I. sp.)	0.1678%
28S rDNA (after Aliscore)
HP023 Ionescuellum haybachae	HP121 Ionescuellum haybachae (I. cf. haybachae)	3.1434%
HP128 Acerentulus exiguus (A. cf. exiguus)	HP126 Acerentulus exiguus	2.4883%
HP169 Eosentomon cetium	HP148 Eosentomon cetium	1.6467%
HP014 Acerentomon maius (A. sp.)	HP067 Acerentomon maius (A. cf. maius)	0.3992%
HP166 Acerentulus tuxeni	HP140 Acerentulus tuxeni	0.3236%
HP008 Ionescuellum carpaticum	HP015 Ionescuellum carpaticum	0.3203%
HP096 Acerentomon n.sp. gr. doderoi	HP147 Acerentomon n.sp. gr. doderoi	0.1712%
