# Supplementary material for: Where Taxonomy Based on Subtle Morphological Differences Is Perfectly Mirrored by Huge Genetic Distances: DNA Barcoding in Protura (Hexapoda)
Source: PLoS One. 2014 Mar 7;9(3):e90653. doi: 10.1371/journal.pone.0090653 (PMC3946556; doi:10.1371/journal.pone.0090653)
Supplement: Table S3 — Maximal interspecific, congeneric K2P distances of COI and 28S rDNA sequences of investigated Protura. Note that a proper comparison suffers from the necessity to exclude regions of highest variability with Aliscore since they are not unambiguously alignable among all investigated Protura. Calculated with SpeciesIdentifier 1.7.8. (XLSX) [file pone.0090653.s005.xlsx]

## Sheet: Tabelle1
	COI
Genus	sp. 1	sp. 2	Dist.
Ion	HP025 Ionescuellum silvaticum (I. cf. silvaticum)	HP023 Ionescuellum haybachae	44.6818%
Ion	HP025 Ionescuellum silvaticum (I. cf. silvaticum)	HP008 Ionescuellum carpaticum	41.2286%
Ion	HP008 Ionescuellum carpaticum	HP001 Ionescuellum haybachae (I. sp.)	35.4188%
Aco	HP132 Acerentomon italicum	HP014 Acerentomon maius (A. sp.)	33.3467%
Aco	HP061 Acerentomon sp. gr. microrhinus	HP059 Acerentomon maius	33.2543%
Acu	Q411217 Acerentulus charrieri	HP159 Acerentulus exiguus	33.1282%
Aco	HP150 Acerentomon n.sp. gr. doderoi	HP061 Acerentomon sp. gr. microrhinus	33.0133%
Aco	HP067 Acerentomon maius (A. cf. maius)	HP061 Acerentomon sp. gr. microrhinus	33.0056%
Aco	HP132 Acerentomon italicum	HP061 Acerentomon sp. gr. microrhinus	32.882%
Aco	HP132 Acerentomon italicum	HP077 Acerentomon n.sp. gr. doderoi	31.9431%
Acu	JQ411217 Acerentulus charrieri	HP170 Acerentulus tuxeni	29.5032%
Acu	HP151 Acerentulus exiguus	HP137 Acerentulus tuxeni (A. cf. tuxeni)	24.4679%
Eos	HP148 Eosentomon cetium	HP060 Eosentomon sp.	15.5729%
	28S rDNA (after Aliscore)
Genus	sp. 1	sp. 2	Dist.
Ion	HP025 Ionescuellum silvaticum (I. cf. silvaticum)	HP121 Ionescuellum haybachae (I. cf. haybachae)	28.1157%
Ion	HP121 Ionescuellum haybachae (I. cf. haybachae)	HP015 Ionescuellum carpaticum	24.9543%
Eos	HP148 Eosentomon cetium	HP005 Eosentomon sp.	17.4093%
Eos	HP063 Eosentomon sp. gr. delicatum	HP005 Eosentomon sp.	17.2273%
Eos	HP063 Eosentomon sp. gr. delicatum	HP060 Eosentomon sp.	15.3063%
Ion	HP025 Ionescuellum silvaticum (I. cf. silvaticum)	HP015 Ionescuellum carpaticum	13.3325%
Eos	HP148 Eosentomon cetium	HP063 Eosentomon sp. gr. delicatum	12.7934%
Aco	HP096 Acerentomon n.sp. gr. doderoi	HP014 Acerentomon maius (A. sp.)	8.4253%
Eos	HP162 Eosentomon cetium	HP060 Eosentomon sp.	7.5287%
Aco	HP132 Acerentomon italicum	HP086 Acerentomon n.sp. gr. doderoi	7.2036%
Aco	HP061 Acerentomon sp. gr. microrhinus	HP014 Acerentomon maius (A. sp.)	7.1855%
Acu	HP166 Acerentulus tuxeni	HP151 Acerentulus exiguus	7.0422%
Aco	HP132 Acerentomon italicum	HP061 Acerentomon sp. gr. microrhinus	6.8645%
Aco	HP086 Acerentomon n.sp. gr. doderoi	HP061 Acerentomon sp. gr. microrhinus	6.6281%
Aco	HP132 Acerentomon italicum	HP052 Acerentomon maius	4.8958%
