# Supplementary material for: Where Taxonomy Based on Subtle Morphological Differences Is Perfectly Mirrored by Huge Genetic Distances: DNA Barcoding in Protura (Hexapoda)
Source: PLoS One. 2014 Mar 7;9(3):e90653. doi: 10.1371/journal.pone.0090653 (PMC3946556; doi:10.1371/journal.pone.0090653)
Supplement: Table S4 — Smallest and mean interspecific, congeneric K2P distances of COI and 28S rDNA sequences in investigated Protura. Note that a proper comparison suffers from the necessity to exclude regions of highest variability with Aliscore since they are not unambiguously alignable among all investigated Protura. Calculated with SpeciesIdentifier 1.7.8. (XLSX) [file pone.0090653.s006.xlsx]

## Sheet: Tabelle1
				COI				28S rDNA (after Aliscore)
	Genus			Smallest interspecific, congeneric distance		Mean Interspecific, congeneric distance		Smallest interspecific, congeneric distance		Mean Interspecific, congeneric distance
	Acerella			0.0		0.0		0.0		0.0
	Acerentomon			29.79		30.73		5.37		6.15
	Acerentulus			23.97		25.79		6.54		6.66
	Baculentulus			0.0		0.0		0.0		0.0
	Eosentomon			14.48		14.8		10.06		12.97
	Filientomon			0.0		0.0		0.0		0.0
	Ionescuellum			35.82		38.36		17.06		24.6
	Sinentomon			0.0		0.0		0.0		0.0
