# Supplementary material for: Where Taxonomy Based on Subtle Morphological Differences Is Perfectly Mirrored by Huge Genetic Distances: DNA Barcoding in Protura (Hexapoda)
Source: PLoS One. 2014 Mar 7;9(3):e90653. doi: 10.1371/journal.pone.0090653 (PMC3946556; doi:10.1371/journal.pone.0090653)
Supplement: Table S5 — Best match analysis of K2P distances of COI sequences of all investigated Protura. Given are (i) the best intraspecific match, (ii) the best interspecific match, and (iii) information on the cluster of the best match. Calculated with SpeciesIdentifier 1.7.8. (XLSX) [file pone.0090653.s007.xlsx]

## Sheet: Tabelle1
COI	best match intraspecific			best match interspecific (best close match)
Query	Match	Distance	Overlap	Match	Distance	Overlap	Match within Cluster
HP001 Ionescuellum haybachae (I. sp.)	HP021 Ionescuellum haybachae (I. cf. haybachae)	0.0	555	HP015 Ionescuellum carpaticum	34.51	555	HP021 Ionescuellum haybachae (I. cf. haybachae) and 4 others	Successful match at 0.0% (within threshold)
HP008 Ionescuellum carpaticum	HP015 Ionescuellum carpaticum	6.25	621	HP017 Ionescuellum haybachae (I. sp.)	33.58	597	HP015 Ionescuellum carpaticum	Successful match at 6.25% (outside threshold)
HP009 Acerella muscorum	HP062 Acerella muscorum	0.0	522	HP129 Acerentulus exiguus (A. cf. exiguus)	32.29	471	HP062 Acerella muscorum	Successful match at 0.0% (within threshold)
HP013 Acerentomon maius (A. sp.)	HP046 Acerentomon maius	0.0	600	HP096 Acerentomon nsp gr doderoi	28.28	612	HP046 Acerentomon maius and 2 others	Successful match at 0.0% (within threshold)
HP014 Acerentomon maius (A. sp.)	HP013 Acerentomon maius (A. sp.)	0.15	657	HP096 Acerentomon n. sp. gr. doderoi	28.53	612	HP013 Acerentomon maius (A. sp.) and 2 others	Successful match at 0.15% (within threshold)
HP015 Ionescuellum carpaticum	HP008 Ionescuellum carpaticum	6.25	621	HP060 Eosentomon sp.	32.35	621	HP008 Ionescuellum carpaticum	Successful match at 6.25% (outside threshold)
HP017 Ionescuellum haybachae (I. sp.)	HP021 Ionescuellum haybachae (I. cf. haybachae)	0.16	597	HP015 Ionescuellum carpaticum	33.29	597	HP021 Ionescuellum haybachae (I. cf. haybachae) and 4 others	Successful match at 0.16% (within threshold)
HP021 Ionescuellum haybachae (I. cf. haybachae)	HP001 Ionescuellum haybachae (I. sp.)	0.0	555	HP015 Ionescuellum carpaticum	33.56	612	HP021 Ionescuellum haybachae (I. cf. haybachae) and 4 others	Successful match at 0.0% (within threshold)
HP022 Ionescuellum haybachae	HP001 Ionescuellum haybachae (I. sp.)	0.0	555	HP015 Ionescuellum carpaticum	33.56	612	HP001 Ionescuellum haybachae (I. sp.) and 4 others	Successful match at 0.0% (within threshold)
HP023 Ionescuellum haybachae	HP001 Ionescuellum haybachae (I. sp.)	0.0	555	HP015 Ionescuellum carpaticum	33.98	621	HP001 Ionescuellum haybachae (I. sp.) and 4 others	Successful match at 0.0% (within threshold)
HP025 Ionescuellum silvaticum (I. cf. silvaticum)	No conspecific in database	---	0	HP129 Acerentulus exiguus (A. cf. exiguus)	39.04	570	HP129 Acerentulus exiguus (A. cf. exiguus)	Incorrect match at 39.04% (outside threshold)
HP026 Ionescuellum haybachae	HP001 Ionescuellum haybachae (I. sp.)	0.0	555	HP015 Ionescuellum carpaticum	33.56	612	HP001 Ionescuellum haybachae (I. sp.) and 4 others	Successful match at 0.0% (within threshold)
HP027 Ionescuellum haybachae (I. sp.)	HP001 Ionescuellum haybachae (I. sp.)	0.0	555	HP015 Ionescuellum carpaticum	33.56	612	HP001 Ionescuellum haybachae (I. sp.) and 4 others	Successful match at 0.0% (within threshold)
HP028 Filientomon takanawanum	No conspecific in database	---	0	HP062 Acerella muscorum	34.98	591	HP062 Acerella muscorum	Incorrect match at 34.98% (outside threshold)
HP033 Baculentulus densus	No conspecific in database	---	0	HP129 Acerentulus exiguus (A. cf. exiguus)	28.29	570	HP129 Acerentulus exiguus (A. cf. exiguus)	Incorrect match at 28.29% (outside threshold)
HP042 Acerentomon maius	HP013 Acerentomon maius (A. sp.)	0.32	621	HP096 Acerentomon n. sp. gr. doderoi	28.02	612	HP013 Acerentomon maius (A. sp.) and 2 others	Successful match at 0.32% (within threshold)
HP044 Acerentomon maius	HP045 Acerentomon maius	0.0	624	HP096 Acerentomon n. sp. gr. doderoi	28.02	612	HP045 Acerentomon maius	Successful match at 0.0% (within threshold)
HP045 Acerentomon maius	HP044 Acerentomon maius	0.0	624	HP096 Acerentomon n. sp. gr. doderoi	28.02	612	HP044 Acerentomon maius	Successful match at 0.0% (within threshold)
HP046 Acerentomon maius	HP013 Acerentomon maius (A. sp.)	0.0	600	HP075 Acerentomon n. sp. gr. doderoi	28.24	600	HP013 Acerentomon maius (A. sp.) and 2 others	Successful match at 0.0% (within threshold)
HP052 Acerentomon maius	HP059 Acerentomon maius	0.0	639	HP096 Acerentomon n. sp. gr. doderoi	28.53	612	HP059 Acerentomon maius	Successful match at 0.0% (within threshold)
HP058 Acerentomon maius	HP013 Acerentomon maius (A. sp.)	0.0	657	HP096 Acerentomon n. sp. gr. doderoi	28.28	612	HP013 Acerentomon maius (A. sp.) and 2 others	Successful match at 0.0% (within threshold)
HP059 Acerentomon maius	HP052 Acerentomon maius	0.0	639	HP096 Acerentomon n. sp. gr. doderoi	28.53	612	HP052 Acerentomon maius	Successful match at 0.0% (within threshold)
HP060 Eosentomon sp.	No conspecific in database	---	0	HP169 Eosentomon cetium	14.16	645	HP169 Eosentomon cetium	Incorrect match at 14.16% (outside threshold)
HP061 Acerentomon sp. gr. microrhinus	No conspecific in database	---	0	HP046 Acerentomon maius	31.31	600	HP046 Acerentomon maius	Incorrect match at 31.31% (outside threshold)
HP062 Acerella muscorum	HP009 Acerella muscorum	0.0	522	HP129 Acerentulus exiguus (A. cf. exiguus)	31.85	570	HP009 Acerella muscorum	Successful match at 0.0% (within threshold)
HP067 Acerentomon maius (A. cf. maius)	HP013 Acerentomon maius (A. sp.)	0.0	657	HP096 Acerentomon n. sp. gr. doderoi	28.28	612	HP013 Acerentomon maius (A. sp.) and 2 others	Successful match at 0.0% (within threshold)
HP075 Acerentomon n. sp. gr. doderoi	HP087 Acerentomon n. sp. gr. doderoi	0.15	639	HP044 Acerentomon maius	28.04	624	HP087 Acerentomon n. sp. gr. doderoi	Successful match at 0.15% (within threshold)
HP076 Acerentomon n. sp. gr. doderoi	HP085 Acerentomon n. sp. gr. doderoi	0.0	624	HP044 Acerentomon maius	28.54	624	HP085 Acerentomon n. sp. gr. doderoi and 11 others	Successful match at 0.0% (within threshold)
HP077 Acerentomon n. sp. gr. doderoi	HP076 Acerentomon n. sp. gr. doderoi	0.16	624	HP044 Acerentomon maius	28.79	624	HP076 Acerentomon n. sp. gr. doderoi and 11 others	Successful match at 0.16% (within threshold)
HP078 Acerentulus exiguus	HP128 Acerentulus exiguus (A. cf. exiguus)	0.18	552	HP134 Acerentulus tuxeni (A. cf. tuxeni)	22.89	474	HP128 Acerentulus exiguus (A. cf. exiguus)	Successful match at 0.18% (within threshold)
HP079 Acerentomon n. sp. gr. doderoi	HP087 Acerentomon n. sp. gr. doderoi	0.0	624	HP044 Acerentomon maius	28.29	624	HP087 Acerentomon n. sp. gr. doderoi and 8 others	Successful match at 0.0% (within threshold)
HP085 Acerentomon n. sp. gr. doderoi	HP076 Acerentomon n. sp. gr. doderoi	0.0	624	HP044 Acerentomon maius	28.54	624	HP076 Acerentomon n. sp. gr. doderoi and 11 others	Successful match at 0.0% (within threshold)
HP086 Acerentomon n. sp. gr. doderoi	HP076 Acerentomon n. sp. gr. doderoi	0.0	624	HP044 Acerentomon maius	28.54	624	HP076 Acerentomon n. sp. gr. doderoi and 11 others	Successful match at 0.0% (within threshold)
HP087 Acerentomon n. sp. gr. doderoi	HP079 Acerentomon n. sp. gr. doderoi	0.0	624	HP044 Acerentomon maius	28.29	624	HP079 Acerentomon n. sp. gr. doderoi and 7 others	Successful match at 0.0% (within threshold)
HP089 Acerentomon n. sp. gr. doderoi	HP079 Acerentomon n. sp. gr. doderoi	0.0	624	HP044 Acerentomon maius	28.29	624	HP079 Acerentomon n. sp. gr. doderoi and 8 others	Successful match at 0.0% (within threshold)
HP090 Acerentomon n. sp. gr. doderoi	HP076 Acerentomon n. sp. gr. doderoi	0.0	624	HP044 Acerentomon maius	28.54	624	HP076 Acerentomon n. sp. gr. doderoi and 8 others	Successful match at 0.0% (within threshold)
HP096 Acerentomon n. sp. gr. doderoi	HP079 Acerentomon n. sp. gr. doderoi	0.0	612	HP042 Acerentomon maius	28.02	612	HP079 Acerentomon n. sp. gr. doderoi and 8 others	Successful match at 0.0% (within threshold)
HP100 Acerentomon n. sp. gr. doderoi	HP076 Acerentomon n. sp. gr. doderoi	0.0	612	HP042 Acerentomon maius	28.28	612	HP076 Acerentomon n. sp. gr. doderoi and 11 others	Successful match at 0.0% (within threshold)
HP101 Acerentomon n. sp. gr. doderoi	HP076 Acerentomon n. sp. gr. doderoi	0.0	624	HP044 Acerentomon maius	28.54	624	HP076 Acerentomon n. sp. gr. doderoi and 11 others	Successful match at 0.0% (within threshold)
HP102 Acerentomon n. sp. gr. doderoi	HP076 Acerentomon n. sp. gr. doderoi	0.0	624	HP044 Acerentomon maius	28.54	624	HP076 Acerentomon n. sp. gr. doderoi and 8 others	Successful match at 0.0% (within threshold)
HP103 Acerentomon n. sp. gr. doderoi	HP076 Acerentomon n. sp. gr. doderoi	0.0	624	HP044 Acerentomon maius	28.54	624	HP076 Acerentomon n. sp. gr. doderoi and 9 others	Successful match at 0.0% (within threshold)
HP106 Acerentomon n. sp. gr. doderoi	HP079 Acerentomon n. sp. gr. doderoi	0.0	624	HP044 Acerentomon maius	28.29	624	HP079 Acerentomon n. sp. gr. doderoi and 7 others	Successful match at 0.0% (within threshold)
HP107 Acerentomon n. sp. gr. doderoi	HP079 Acerentomon n. sp. gr. doderoi	0.0	612	HP042 Acerentomon maius	28.02	612	HP079 Acerentomon n. sp. gr. doderoi and 8 others	Successful match at 0.0% (within threshold)
HP108 Acerentomon n. sp. gr. doderoi	HP076 Acerentomon n. sp. gr. doderoi	0.0	624	HP044 Acerentomon maius	28.54	624	HP076 Acerentomon n. sp. gr. doderoi and 11 others	Successful match at 0.0% (within threshold)
HP121 Ionescuellum haybachae (I. cf. haybachae)	HP017 Ionescuellum haybachae (I. sp.)	20.63	597	HP008 Ionescuellum carpaticum	34.42	618	HP017 Ionescuellum haybachae (I. sp.)	Successful match at 20.63% (outside threshold)
HP123 Acerentulus exiguus	HP124 Acerentulus exiguus	0.42	471	HP164 Acerentulus tuxeni	21.71	453	HP124 Acerentulus exiguus	Successful match at 0.42% (within threshold)
HP124 Acerentulus exiguus	HP123 Acerentulus exiguus	0.42	471	HP164 Acerentulus tuxeni	20.46	600	HP123 Acerentulus exiguus	Successful match at 0.42% (within threshold)
HP125 Acerentulus exiguus	HP126 Acerentulus exiguus	0.0	621	HP164 Acerentulus tuxeni	20.73	600	HP126 Acerentulus exiguus	Successful match at 0.0% (within threshold)
HP126 Acerentulus exiguus	HP125 Acerentulus exiguus	0.0	621	HP164 Acerentulus tuxeni	20.73	600	HP125 Acerentulus exiguus	Successful match at 0.0% (within threshold)
HP127 Acerentulus exiguus	HP123 Acerentulus exiguus	0.64	471	HP164 Acerentulus tuxeni	20.69	600	HP123 Acerentulus exiguus	Successful match at 0.64% (within threshold)
HP128 Acerentulus exiguus (A. cf. exiguus)	HP129 Acerentulus exiguus (A. cf. exiguus)	0.0	504	HP164 Acerentulus tuxeni	23.17	534	HP129 Acerentulus exiguus (A. cf. exiguus) and 1 others	Successful match at 0.0% (within threshold)
HP129 Acerentulus exiguus (A. cf. exiguus)	HP128 Acerentulus exiguus (A. cf. exiguus)	0.0	504	HP134 Acerentulus tuxeni (A. cf. tuxeni)	22.4	426	HP128 Acerentulus exiguus (A. cf. exiguus) and 5 others	Successful match at 0.0% (within threshold)
HP131 Acerentulus tuxeni (A. cf. tuxeni)	HP134 Acerentulus tuxeni (A. cf. tuxeni)	0.0	474	HP124 Acerentulus exiguus	21.05	618	HP134 Acerentulus tuxeni (A. cf. tuxeni) and 11 others	Successful match at 0.0% (within threshold)
HP132 Acerentomon italicum	No conspecific in database	---	0	HP096 Acerentomon n. sp. gr. doderoi	31.18	612	HP096 Acerentomon n. sp. gr. doderoi and 2 others	Incorrect match at 31.18% (outside threshold)
HP134 Acerentulus tuxeni (A. cf. tuxeni)	HP131 Acerentulus tuxeni (A. cf. tuxeni)	0.0	474	HP124 Acerentulus exiguus	22.12	477	HP131 Acerentulus tuxeni (A. cf. tuxeni) and 15 others	Successful match at 0.0% (within threshold)
HP135 Acerentomon n. sp. gr. doderoi	HP076 Acerentomon n. sp. gr. doderoi	0.0	624	HP044 Acerentomon maius	28.54	624	HP076 Acerentomon n. sp. gr. doderoi and 11 others	Successful match at 0.0% (within threshold)
HP136 Acerentomon n. sp. gr. doderoi	HP076 Acerentomon n. sp. gr. doderoi	0.0	624	HP044 Acerentomon maius	28.54	624	HP076 Acerentomon n. sp. gr. doderoi and 11 others	Successful match at 0.0% (within threshold)
HP137 Acerentulus tuxeni	HP134 Acerentulus tuxeni (A. cf. tuxeni)	0.0	477	HP124 Acerentulus exiguus	21.37	621	HP134 Acerentulus tuxeni (A. cf. tuxeni) and 3 others	Successful match at 0.0% (within threshold)
HP138 Acerentulus tuxeni	HP131 Acerentulus tuxeni (A. cf. tuxeni)	0.0	618	HP124 Acerentulus exiguus	21.16	621	HP131 Acerentulus tuxeni (A. cf. tuxeni) and 11 others	Successful match at 0.0% (within threshold)
HP139 Acerentulus tuxeni	HP134 Acerentulus tuxeni (A. cf. tuxeni)	0.0	474	HP124 Acerentulus exiguus	21.27	618	HP134 Acerentulus tuxeni (A. cf. tuxeni) and 3 others	Successful match at 0.0% (within threshold)
HP140 Acerentulus tuxeni	HP131 Acerentulus tuxeni (A. cf. tuxeni)	0.16	618	HP124 Acerentulus exiguus	21.27	618	HP131 Acerentulus tuxeni (A. cf. tuxeni) and 9 others	Successful match at 0.16% (within threshold)
HP141 Acerentulus tuxeni	HP131 Acerentulus tuxeni (A. cf. tuxeni)	0.0	618	HP124 Acerentulus exiguus	21.16	621	HP131 Acerentulus tuxeni (A. cf. tuxeni) and 11 others	Successful match at 0.0% (within threshold)
HP142 Acerentulus tuxeni	HP134 Acerentulus tuxeni (A. cf. tuxeni)	0.0	474	HP124 Acerentulus exiguus	21.27	618	HP134 Acerentulus tuxeni (A. cf. tuxeni) and 3 others	Successful match at 0.0% (within threshold)
HP143 Acerentulus tuxeni	HP131 Acerentulus tuxeni (A. cf. tuxeni)	0.0	618	HP124 Acerentulus exiguus	21.16	621	HP131 Acerentulus tuxeni (A. cf. tuxeni) and 11 others	Successful match at 0.0% (within threshold)
HP144 Acerentomon n. sp. gr. doderoi	HP079 Acerentomon n. sp. gr. doderoi	0.0	624	HP044 Acerentomon maius	28.29	624	HP079 Acerentomon n. sp. gr. doderoi and 8 others	Successful match at 0.0% (within threshold)
HP145 Acerentomon n. sp. gr. doderoi	HP079 Acerentomon n. sp. gr. doderoi	0.0	624	HP044 Acerentomon maius	28.29	624	HP079 Acerentomon n. sp. gr. doderoi and 8 others	Successful match at 0.0% (within threshold)
HP146 Acerentomon n. sp. gr. doderoi	HP079 Acerentomon n. sp. gr. doderoi	0.0	612	HP042 Acerentomon maius	28.02	612	HP079 Acerentomon n. sp. gr. doderoi and 8 others	Successful match at 0.0% (within threshold)
HP147 Acerentomon n. sp. gr. doderoi	HP079 Acerentomon n. sp. gr. doderoi	0.0	624	HP044 Acerentomon maius	28.29	624	HP079 Acerentomon n. sp. gr. doderoi and 8 others	Successful match at 0.0% (within threshold)
HP148 Eosentomon cetium	HP162 Eosentomon cetium	0.84	597	HP060 Eosentomon sp.	15.57	621	HP162 Eosentomon cetium	Successful match at 0.84% (within threshold)
HP149 Eosentomon cetium	HP169 Eosentomon cetium	0.31	645	HP060 Eosentomon sp.	14.62	657	HP169 Eosentomon cetium	Successful match at 0.31% (within threshold)
HP150 Acerentomon n. sp. gr. doderoi	HP076 Acerentomon n. sp. gr. doderoi	0.0	624	HP044 Acerentomon maius	28.54	624	HP076 Acerentomon n. sp. gr. doderoi and 9 others	Successful match at 0.0% (within threshold)
HP151 Acerentulus exiguus	HP129 Acerentulus exiguus (A. cf. exiguus)	0.0	570	HP134 Acerentulus tuxeni (A. cf. tuxeni)	23.6	477	HP129 Acerentulus exiguus (A. cf. exiguus) and 2 others	Successful match at 0.0% (within threshold)
HP152 Acerentomon n. sp. gr. doderoi	HP076 Acerentomon n. sp. gr. doderoi	0.0	624	HP044 Acerentomon maius	28.54	624	HP076 Acerentomon n. sp. gr. doderoi and 9 others	Successful match at 0.0% (within threshold)
HP155 Acerentulus tuxeni	HP131 Acerentulus tuxeni (A. cf. tuxeni)	0.0	618	HP124 Acerentulus exiguus	21.05	618	HP131 Acerentulus tuxeni (A. cf. tuxeni) and 11 others	Successful match at 0.0% (within threshold)
HP157 Eosentomon cetium	HP169 Eosentomon cetium	0.62	645	HP060 Eosentomon sp.	15.19	657	HP169 Eosentomon cetium	Successful match at 0.62% (within threshold)
HP158 Acerentulus exiguus	HP128 Acerentulus exiguus (A. cf. exiguus)	0.0	504	HP164 Acerentulus tuxeni	22.76	486	HP128 Acerentulus exiguus (A. cf. exiguus) and 1 others	Successful match at 0.0% (within threshold)
HP159 Acerentulus exiguus	HP129 Acerentulus exiguus (A. cf. exiguus)	0.0	570	HP134 Acerentulus tuxeni (A. cf. tuxeni)	23.3	477	HP129 Acerentulus exiguus (A. cf. exiguus)	Successful match at 0.0% (within threshold)
HP160 Acerentulus tuxeni	HP134 Acerentulus tuxeni (A. cf. tuxeni)	0.0	474	HP124 Acerentulus exiguus	21.27	618	HP134 Acerentulus tuxeni (A. cf. tuxeni) and 3 others	Successful match at 0.0% (within threshold)
HP161 Acerentulus exiguus	HP129 Acerentulus exiguus (A. cf. exiguus)	0.0	570	HP134 Acerentulus tuxeni (A. cf. tuxeni)	23.17	474	HP129 Acerentulus exiguus (A. cf. exiguus) and 2 others	Successful match at 0.0% (within threshold)
HP162 Eosentomon cetium	HP169 Eosentomon cetium	0.32	609	HP060 Eosentomon sp.	14.49	609	HP169 Eosentomon cetium	Successful match at 0.32% (within threshold)
HP163 Acerentulus tuxeni	HP131 Acerentulus tuxeni (A. cf. tuxeni)	0.0	618	HP124 Acerentulus exiguus	21.16	621	HP131 Acerentulus tuxeni (A. cf. tuxeni) and 11 others	Successful match at 0.0% (within threshold)
HP164 Acerentulus tuxeni	HP131 Acerentulus tuxeni (A. cf. tuxeni)	0.0	600	HP124 Acerentulus exiguus	20.46	600	HP131 Acerentulus tuxeni (A. cf. tuxeni) and 11 others	Successful match at 0.0% (within threshold)
HP165 Acerentulus tuxeni	HP131 Acerentulus tuxeni (A. cf. tuxeni)	0.0	618	HP124 Acerentulus exiguus	21.16	621	HP131 Acerentulus tuxeni (A. cf. tuxeni) and 11 others	Successful match at 0.0% (within threshold)
HP166 Acerentulus tuxeni	HP131 Acerentulus tuxeni (A. cf. tuxeni)	0.0	618	HP124 Acerentulus exiguus	21.05	618	HP131 Acerentulus tuxeni (A. cf. tuxeni) and 11 others	Successful match at 0.0% (within threshold)
HP167 Acerentulus exiguus	HP129 Acerentulus exiguus (A. cf. exiguus)	0.0	531	HP134 Acerentulus tuxeni (A. cf. tuxeni)	23.17	474	HP129 Acerentulus exiguus (A. cf. exiguus) and 2 others	Successful match at 0.0% (within threshold)
HP168 Acerentulus tuxeni	HP131 Acerentulus tuxeni (A. cf. tuxeni)	0.0	618	HP124 Acerentulus exiguus	21.05	618	HP131 Acerentulus tuxeni (A. cf. tuxeni) and 11 others	Successful match at 0.0% (within threshold)
HP169 Eosentomon cetium	HP149 Eosentomon cetium	0.31	645	HP060 Eosentomon sp.	14.16	645	HP149 Eosentomon cetium	Successful match at 0.31% (within threshold)
HP170 Acerentulus tuxeni	HP131 Acerentulus tuxeni (A. cf. tuxeni)	0.0	591	HP124 Acerentulus exiguus	21.72	591	HP131 Acerentulus tuxeni (A. cf. tuxeni) and 11 others	Successful match at 0.0% (within threshold)
HP171 Acerentulus tuxeni (A. cf. tuxeni)	HP131 Acerentulus tuxeni (A. cf. tuxeni)	0.0	618	HP124 Acerentulus exiguus	21.05	618	HP131 Acerentulus tuxeni (A. cf. tuxeni) and 11 others	Successful match at 0.0% (within threshold)
HQ199311 Sinentomon erythranum	No conspecific in database	---	0	HP149 Eosentomon cetium	28.93	654	HP149 Eosentomon cetium	Incorrect match at 28.93% (outside threshold)
JQ411217 Acerentulus charrieri	No conspecific in database	---	0	HP134 Acerentulus tuxeni (A. cf. tuxeni)	28.47	477	HP134 Acerentulus tuxeni (A. cf. tuxeni)	Incorrect match at 28.47% (outside threshold)
