# Supplementary material for: Where Taxonomy Based on Subtle Morphological Differences Is Perfectly Mirrored by Huge Genetic Distances: DNA Barcoding in Protura (Hexapoda)
Source: PLoS One. 2014 Mar 7;9(3):e90653. doi: 10.1371/journal.pone.0090653 (PMC3946556; doi:10.1371/journal.pone.0090653)
Supplement: Table S6 — Best match analysis of K2P distances of 28S rDNA sequences of all investigated Protura. Given are (i) the best intraspecific match, (ii) the best interspecific match, and (iii) information on the cluster of the best match. Calculated with SpeciesIdentifier 1.7.8. (XLSX) [file pone.0090653.s008.xlsx]

## Sheet: Tabelle1
28S rDNA (after Aliscore)	best match intraspecific			best match interspecific (best close match)
Query	Match	Distance	Overlap	Match	Distance	Overlap	Match within Cluster
EF192442 Sinentomon erythranum	No conspecific in database	---	0	HP123 Acerentulus exiguus	20.63	610	HP123 Acerentulus exiguus and 2 others	Incorrect match at 20.63% (outside threshold)
EU376049 Baculentulus densus	No conspecific in database	---	0	HP165 Acerentulus tuxeni	5.38	619	HP165 Acerentulus tuxeni and 1 others	Incorrect match at 5.38% (outside threshold)
HP001 Ionescuellum haybachae (I. sp.)	HP003 Ionescuellum haybachae (I. sp.)	0.0	620	HP008 Ionescuellum carpaticum	24.57	613	HP003 Ionescuellum haybachae (I. sp.) and 7 others	Successful match at 0.0% (within threshold)
HP003 Ionescuellum haybachae (I. sp.)	HP001 Ionescuellum haybachae (I. sp.)	0.0	620	HP008 Ionescuellum carpaticum	24.52	614	HP001 Ionescuellum haybachae (I. sp.) and 7 others	Successful match at 0.0% (within threshold)
HP005 Eosentomon sp.	HP060 Eosentomon sp.	18.56	617	HP169 Eosentomon cetium	16.65	614	HP169 Eosentomon cetium	Incorrect match at 16.65% (outside threshold)
HP006 Acerentomon italicum (A. cf. italicum)	HP010 Acerentomon italicum (A. sp.)	0.0	619	HP013 Acerentomon maius (A. sp.)	4.87	619	HP010 Acerentomon italicum (A. sp.) and 1 others	Successful match at 0.0% (within threshold)
HP008 Ionescuellum carpaticum	HP015 Ionescuellum carpaticum	0.32	626	HP025 Ionescuellum silvaticum (I. cf. silvaticum)	13.3	481	HP015 Ionescuellum carpaticum	Successful match at 0.32% (within threshold)
HP009 Acerella muscorum	HP062 Acerella muscorum	0.16	617	EU376049 Baculentulus densus	10.97	617	HP062 Acerella muscorum	Successful match at 0.16% (within threshold)
HP010 Acerentomon italicum (A. sp.)	HP006 Acerentomon italicum (A. cf. italicum)	0.0	619	HP013 Acerentomon maius (A. sp.)	4.87	619	HP006 Acerentomon italicum (A. cf. italicum) and 1 others	Successful match at 0.0% (within threshold)
HP013 Acerentomon maius (A. sp.)	HP042 Acerentomon maius	0.0	618	HP006 Acerentomon italicum (A. cf. italicum)	4.87	619	HP042 Acerentomon maius and 8 others	Successful match at 0.0% (within threshold)
HP014 Acerentomon maius (A. sp.)	HP013 Acerentomon maius (A. sp.)	0.39	503	HP006 Acerentomon italicum (A. cf. italicum)	6.27	503	HP013 Acerentomon maius (A. sp.) and 9 others	Successful match at 0.39% (within threshold)
HP015 Ionescuellum carpaticum	HP008 Ionescuellum carpaticum	0.32	626	HP025 Ionescuellum silvaticum	13.33	480	HP008 Ionescuellum carpaticum	Successful match at 0.32% (within threshold)
HP017 Ionescuellum haybachae (I. sp.)	HP001 Ionescuellum haybachae (I. sp.)	0.0	620	HP008 Ionescuellum carpaticum	24.57	613	HP001 Ionescuellum haybachae (I. sp.) and 7 others	Successful match at 0.0% (within threshold)
HP018 Ionescuellum haybachae (I. sp.)	HP001 Ionescuellum haybachae (I. sp.)	0.0	620	HP008 Ionescuellum carpaticum	24.52	614	HP001 Ionescuellum haybachae (I. sp.) and 7 others	Successful match at 0.0% (within threshold)
HP021 Ionescuellum haybachae (I. cf. haybachae)	HP001 Ionescuellum haybachae (I. sp.)	0.0	620	HP008 Ionescuellum carpaticum	24.52	614	HP001 Ionescuellum haybachae (I. sp.) and 7 others	Successful match at 0.0% (within threshold)
HP022 Ionescuellum haybachae	HP001 Ionescuellum haybachae (I. sp.)	0.0	620	HP008 Ionescuellum carpaticum	24.57	613	HP001 Ionescuellum haybachae (I. sp.) and 7 others	Successful match at 0.0% (within threshold)
HP023 Ionescuellum haybachae	HP001 Ionescuellum haybachae (I. sp.)	0.0	620	HP008 Ionescuellum carpaticum	24.57	613	HP001 Ionescuellum haybachae (I. sp.) and 7 others	Successful match at 0.0% (within threshold)
HP025 Ionescuellum silvaticum (I. cf. silvaticum)	No conspecific in database	---	0	HP008 Ionescuellum carpaticum	13.3	481	HP008 Ionescuellum carpaticum	Incorrect match at 13.3% (outside threshold)
HP026 Ionescuellum haybachae	HP001 Ionescuellum haybachae (I. sp.)	0.0	620	HP008 Ionescuellum carpaticum	24.57	613	HP001 Ionescuellum haybachae (I. sp.) and 7 others	Successful match at 0.0% (within threshold)
HP027 Ionescuellum haybachae (I. sp.)	HP001 Ionescuellum haybachae (I. sp.)	0.0	620	HP008 Ionescuellum carpaticum	24.57	613	HP001 Ionescuellum haybachae (I. sp.) and 7 others	Successful match at 0.0% (within threshold)
HP028 Filientomon takanawanum	HP069 Filientomon takanawanum	0.0	618	HP013 Acerentomon maius (A. sp.)	5.58	619	HP069 Filientomon takanawanum	Successful match at 0.0% (within threshold)
HP042 Acerentomon maius	HP013 Acerentomon maius (A. sp.)	0.0	618	HP006 Acerentomon italicum (A. cf. italicum)	4.87	618	HP013 Acerentomon maius (A. sp.) and 8 others	Successful match at 0.0% (within threshold)
HP044 Acerentomon maius	HP013 Acerentomon maius (A. sp.)	0.0	619	HP006 Acerentomon italicum (A. cf. italicum)	4.87	619	HP013 Acerentomon maius (A. sp.) and 8 others	Successful match at 0.0% (within threshold)
HP045 Acerentomon maius	HP013 Acerentomon maius (A. sp.)	0.0	618	HP006 Acerentomon italicum (A. cf. italicum)	4.87	618	HP013 Acerentomon maius (A. sp.) and 8 others	Successful match at 0.0% (within threshold)
HP046 Acerentomon maius	HP013 Acerentomon maius (A. sp.)	0.0	619	HP006 Acerentomon italicum (A. cf. italicum)	4.87	619	HP013 Acerentomon maius (A. sp.) and 8 others	Successful match at 0.0% (within threshold)
HP047 Acerentomon maius	HP013 Acerentomon maius (A. sp.)	0.0	619	HP006 Acerentomon italicum (A. cf. italicum)	4.87	619	HP013 Acerentomon maius (A. sp.) and 8 others	Successful match at 0.0% (within threshold)
HP052 Acerentomon maius	HP013 Acerentomon maius (A. sp.)	0.0	616	HP006 Acerentomon italicum (A. cf. italicum)	4.89	616	HP013 Acerentomon maius (A. sp.) and 8 others	Successful match at 0.0% (within threshold)
HP058 Acerentomon maius	HP013 Acerentomon maius (A. sp.)	0.0	619	HP006 Acerentomon italicum (A. cf. italicum)	4.87	619	HP013 Acerentomon maius (A. sp.) and 8 others	Successful match at 0.0% (within threshold)
HP059 Acerentomon maius	HP013 Acerentomon maius (A. sp.)	0.0	619	HP006 Acerentomon italicum (A. cf. italicum)	4.87	619	HP013 Acerentomon maius (A. sp.) and 8 others	Successful match at 0.0% (within threshold)
HP060 Eosentomon sp.	HP005 Eosentomon sp.	18.56	617	HP169 Eosentomon cetium	5.87	620	HP169 Eosentomon cetium	Incorrect match at 5.87% (outside threshold)
HP061 Acerentomon sp. gr. microrhinus	No conspecific in database	---	0	HP013 Acerentomon maius (A. sp.)	5.59	616	HP013 Acerentomon maius (A. sp.) and 6 others	Incorrect match at 5.59% (outside threshold)
HP062 Acerella muscorum	HP009 Acerella muscorum	0.16	617	EU376049 Baculentulus densus	10.61	616	HP009 Acerella muscorum	Successful match at 0.16% (within threshold)
HP063 Eosentomon sp. gr. delicatum	No conspecific in database	---	0	HP169 Eosentomon cetium	11.89	603	HP169 Eosentomon cetium	Incorrect match at 11.89% (outside threshold)
HP067 Acerentomon maius (A. cf. maius)	HP013 Acerentomon maius (A. sp.)	0.0	619	HP006 Acerentomon italicum (A. cf. italicum)	4.87	619	HP013 Acerentomon maius (A. sp.) and 8 others	Successful match at 0.0% (within threshold)
HP069 Filientomon takanawanum	HP028 Filientomon takanawanum	0.0	618	HP013 Acerentomon maius (A. sp.)	5.58	618	HP028 Filientomon takanawanum	Successful match at 0.0% (within threshold)
HP076 Acerentomon n. sp. gr. doderoi	HP085 Acerentomon n. sp. gr. doderoi	0.0	618	HP061 Acerentomon sp. gr. microrhinus	5.96	616	HP085 Acerentomon n. sp. gr. doderoi and 19 others	Successful match at 0.0% (within threshold)
HP077 Acerentomon n. sp. gr. doderoi	HP086 Acerentomon n. sp. gr. doderoi	0.0	543	HP061 Acerentomon sp. gr. microrhinus	6.17	614	HP085 Acerentomon n. sp. gr. doderoi and 1 others	Successful match at 0.0% (within threshold)
HP085 Acerentomon n. sp. gr. doderoi	HP076 Acerentomon n. sp. gr. doderoi	0.0	618	HP061 Acerentomon sp. gr. microrhinus	5.97	615	HP076 Acerentomon n. sp. gr. doderoi and 19 others	Successful match at 0.0% (within threshold)
HP086 Acerentomon n. sp. gr. doderoi	HP076 Acerentomon n. sp. gr. doderoi	0.0	544	HP013 Acerentomon maius (A. sp.)	6.57	544	HP076 Acerentomon n. sp. gr. doderoi and 19 others	Successful match at 0.0% (within threshold)
HP087 Acerentomon n. sp. gr. doderoi	HP076 Acerentomon n. sp. gr. doderoi	0.0	619	HP061 Acerentomon sp. gr. microrhinus	5.97	616	HP076 Acerentomon n. sp. gr. doderoi and 19 others	Successful match at 0.0% (within threshold)
HP089 Acerentomon n. sp. gr. doderoi	HP076 Acerentomon n. sp. gr. doderoi	0.0	619	HP061 Acerentomon sp. gr. microrhinus	5.96	616	HP076 Acerentomon n. sp. gr. doderoi and 19 others	Successful match at 0.0% (within threshold)
HP090 Acerentomon n. sp. gr. doderoi	HP076 Acerentomon n. sp. gr. doderoi	0.0	619	HP061 Acerentomon sp. gr. microrhinus	5.96	616	HP076 Acerentomon n. sp. gr. doderoi and 19 others	Successful match at 0.0% (within threshold)
HP096 Acerentomon n. sp. gr. doderoi	HP076 Acerentomon n. sp. gr. doderoi	0.17	585	HP061 Acerentomon sp. gr. microrhinus	6.52	582	HP076 Acerentomon n. sp. gr. doderoi and 19 others	Successful match at 0.17% (within threshold)
HP099 Acerentomon n. sp. gr. doderoi	HP076 Acerentomon n. sp. gr. doderoi	0.0	619	HP061 Acerentomon sp. gr. microrhinus	5.96	616	HP076 Acerentomon n. sp. gr. doderoi and 19 others	Successful match at 0.0% (within threshold)
HP100 Acerentomon n. sp. gr. doderoi	HP076 Acerentomon n. sp. gr. doderoi	0.0	619	HP061 Acerentomon sp. gr. microrhinus	5.96	616	HP076 Acerentomon n. sp. gr. doderoi and 19 others	Successful match at 0.0% (within threshold)
HP101 Acerentomon n. sp. gr. doderoi	HP076 Acerentomon n. sp. gr. doderoi	0.0	615	HP061 Acerentomon sp. gr. microrhinus	6.0	612	HP076 Acerentomon n. sp. gr. doderoi and 19 others	Successful match at 0.0% (within threshold)
HP102 Acerentomon n. sp. gr. doderoi	HP076 Acerentomon n. sp. gr. doderoi	0.0	619	HP061 Acerentomon sp. gr. microrhinus	5.96	616	HP076 Acerentomon n. sp. gr. doderoi and 19 others	Successful match at 0.0% (within threshold)
HP106 Acerentomon n. sp. gr. doderoi	HP076 Acerentomon n. sp. gr. doderoi	0.0	553	HP013 Acerentomon maius (A. sp.)	6.46	553	HP076 Acerentomon n. sp. gr. doderoi and 20 others	Successful match at 0.0% (within threshold)
HP107 Acerentomon n. sp. gr. doderoi	HP076 Acerentomon n. sp. gr. doderoi	0.0	605	HP061 Acerentomon sp. gr. microrhinus	6.1	602	HP076 Acerentomon n. sp. gr. doderoi and 19 others	Successful match at 0.0% (within threshold)
HP108 Acerentomon n. sp. gr. doderoi	HP076 Acerentomon n. sp. gr. doderoi	0.0	619	HP061 Acerentomon sp. gr. microrhinus	5.96	616	HP076 Acerentomon n. sp. gr. doderoi and 19 others	Successful match at 0.0% (within threshold)
HP121 Ionescuellum haybachae (I. cf. haybachae)	HP001 Ionescuellum haybachae (I. sp.)	3.14	619	HP008 Ionescuellum carpaticum	24.89	612	HP001 Ionescuellum haybachae (I. sp.) and 8 others	Successful match at 3.14% (outside threshold)
HP123 Acerentulus exiguus	HP124 Acerentulus exiguus	0.0	621	HP131 Acerentulus tuxeni (A. cf. tuxeni)	6.42	620	HP124 Acerentulus exiguus and 3 others	Successful match at 0.0% (within threshold)
HP124 Acerentulus exiguus	HP123 Acerentulus exiguus	0.0	621	HP131 Acerentulus tuxeni (A. cf. tuxeni)	6.42	620	HP123 Acerentulus exiguus and 3 others	Successful match at 0.0% (within threshold)
HP125 Acerentulus exiguus	HP123 Acerentulus exiguus	0.0	619	HP131 Acerentulus tuxeni (A. cf. tuxeni)	6.45	618	HP123 Acerentulus exiguus and 3 others	Successful match at 0.0% (within threshold)
HP126 Acerentulus exiguus	HP123 Acerentulus exiguus	0.0	619	HP131 Acerentulus tuxeni (A. cf. tuxeni)	6.45	618	HP123 Acerentulus exiguus and 3 others	Successful match at 0.0% (within threshold)
HP127 Acerentulus exiguus	HP123 Acerentulus exiguus	0.0	621	HP131 Acerentulus tuxeni (A. cf. tuxeni)	6.42	620	HP123 Acerentulus exiguus and 3 others	Successful match at 0.0% (within threshold)
HP128 Acerentulus exiguus (A. cf. exiguus)	HP129 Acerentulus exiguus (A. cf. exiguus)	0.32	615	HP131 Acerentulus tuxeni (A. cf. tuxeni)	6.81	618	HP129 Acerentulus exiguus (A. cf. exiguus) and 1 others	Successful match at 0.32% (within threshold)
HP129 Acerentulus exiguus (A. cf. exiguus)	HP151 Acerentulus exiguus	0.0	615	EU376049 Baculentulus densus	6.49	616	HP151 Acerentulus exiguus and 1 others	Successful match at 0.0% (within threshold)
HP131 Acerentulus tuxeni (A. cf. tuxeni)	HP134 Acerentulus tuxeni (A. cf. tuxeni)	0.0	619	EU376049 Baculentulus densus	5.55	619	HP134 Acerentulus tuxeni (A. cf. tuxeni) and 7 others	Successful match at 0.0% (within threshold)
HP132 Acerentomon italicum	HP006 Acerentomon italicum (A. cf. italicum)	0.0	619	HP013 Acerentomon maius (A. sp.)	4.87	619	HP006 Acerentomon italicum (A. cf. italicum) and 1 others	Successful match at 0.0% (within threshold)
HP134 Acerentulus tuxeni (A. cf. tuxeni)	HP131 Acerentulus tuxeni (A. cf. tuxeni)	0.0	619	EU376049 Baculentulus densus	5.38	618	HP131 Acerentulus tuxeni (A. cf. tuxeni) and 7 others	Successful match at 0.0% (within threshold)
HP135 Acerentomon n. sp. gr. doderoi	HP076 Acerentomon n. sp. gr. doderoi	0.0	619	HP061 Acerentomon sp. gr. microrhinus	5.96	616	HP076 Acerentomon n. sp. gr. doderoi and 19 others	Successful match at 0.0% (within threshold)
HP136 Acerentomon n. sp. gr. doderoi	HP076 Acerentomon n. sp. gr. doderoi	0.0	619	HP061 Acerentomon sp. gr. microrhinus	5.96	616	HP076 Acerentomon n. sp. gr. doderoi and 19 others	Successful match at 0.0% (within threshold)
HP138 Acerentulus tuxeni	HP131 Acerentulus tuxeni (A. cf. tuxeni)	0.0	619	EU376049 Baculentulus densus	5.38	618	HP131 Acerentulus tuxeni (A. cf. tuxeni) and 7 others	Successful match at 0.0% (within threshold)
HP140 Acerentulus tuxeni	HP142 Acerentulus tuxeni	0.0	604	EU376049 Baculentulus densus	5.72	619	HP142 Acerentulus tuxeni	Successful match at 0.0% (within threshold)
HP142 Acerentulus tuxeni	HP131 Acerentulus tuxeni (A. cf. tuxeni)	0.0	604	EU376049 Baculentulus densus	5.7	603	HP131 Acerentulus tuxeni (A. cf. tuxeni) and 8 others	Successful match at 0.0% (within threshold)
HP144 Acerentomon n. sp. gr. doderoi	HP076 Acerentomon n. sp. gr. doderoi	0.0	619	HP061 Acerentomon sp. gr. microrhinus	5.96	616	HP076 Acerentomon n. sp. gr. doderoi and 19 others	Successful match at 0.0% (within threshold)
HP145 Acerentomon n. sp. gr. doderoi	HP076 Acerentomon n. sp. gr. doderoi	0.0	619	HP061 Acerentomon sp. gr. microrhinus	5.96	616	HP076 Acerentomon n. sp. gr. doderoi and 19 others	Successful match at 0.0% (within threshold)
HP146 Acerentomon n. sp. gr. doderoi	HP076 Acerentomon n. sp. gr. doderoi	0.0	619	HP061 Acerentomon sp. gr. microrhinus	5.96	616	HP076 Acerentomon n. sp. gr. doderoi and 19 others	Successful match at 0.0% (within threshold)
HP147 Acerentomon n. sp. gr. doderoi	HP076 Acerentomon n. sp. gr. doderoi	0.0	619	HP061 Acerentomon sp. gr. microrhinus	5.96	616	HP076 Acerentomon n. sp. gr. doderoi and 19 others	Successful match at 0.0% (within threshold)
HP148 Eosentomon cetium	HP149 Eosentomon cetium	0.0	617	HP060 Eosentomon sp.	7.36	615	HP149 Eosentomon cetium	Successful match at 0.0% (within threshold)
HP149 Eosentomon cetium	HP148 Eosentomon cetium	0.0	617	HP060 Eosentomon sp.	7.35	615	HP148 Eosentomon cetium	Successful match at 0.0% (within threshold)
HP150 Acerentomon n. sp. gr. doderoi	HP076 Acerentomon n. sp. gr. doderoi	0.0	619	HP061 Acerentomon sp. gr. microrhinus	5.96	616	HP076 Acerentomon n. sp. gr. doderoi and 19 others	Successful match at 0.0% (within threshold)
HP151 Acerentulus exiguus	HP129 Acerentulus exiguus (A. cf. exiguus)	0.0	615	EU376049 Baculentulus densus	6.52	614	HP129 Acerentulus exiguus (A. cf. exiguus) and 1 others	Successful match at 0.0% (within threshold)
HP152 Acerentomon n. sp. gr. doderoi	HP076 Acerentomon n. sp. gr. doderoi	0.0	619	HP061 Acerentomon sp. gr. microrhinus	5.96	616	HP076 Acerentomon n. sp. gr. doderoi and 19 others	Successful match at 0.0% (within threshold)
HP154 Acerentulus tuxeni (A. sp.)	HP131 Acerentulus tuxeni (A. cf. tuxeni)	0.0	619	EU376049 Baculentulus densus	5.38	618	HP131 Acerentulus tuxeni (A. cf. tuxeni) and 7 others	Successful match at 0.0% (within threshold)
HP155 Acerentulus tuxeni	HP131 Acerentulus tuxeni (A. cf. tuxeni)	0.0	619	EU376049 Baculentulus densus	5.38	618	HP131 Acerentulus tuxeni (A. cf. tuxeni) and 7 others	Successful match at 0.0% (within threshold)
HP162 Eosentomon cetium	HP148 Eosentomon cetium	0.16	617	HP060 Eosentomon sp.	7.52	615	HP148 Eosentomon cetium and 1 others	Successful match at 0.16% (within threshold)
HP165 Acerentulus tuxeni	HP131 Acerentulus tuxeni (A. cf. tuxeni)	0.0	619	EU376049 Baculentulus densus	5.38	619	HP131 Acerentulus tuxeni (A. cf. tuxeni) and 7 others	Successful match at 0.0% (within threshold)
HP166 Acerentulus tuxeni	HP131 Acerentulus tuxeni (A. cf. tuxeni)	0.16	620	EU376049 Baculentulus densus	5.72	619	HP131 Acerentulus tuxeni (A. cf. tuxeni) and 7 others	Successful match at 0.16% (within threshold)
HP167 Acerentulus exiguus	HP129 Acerentulus exiguus (A. cf. exiguus)	0.0	617	EU376049 Baculentulus densus	6.48	617	HP129 Acerentulus exiguus (A. cf. exiguus) and 1 others	Successful match at 0.0% (within threshold)
HP168 Acerentulus tuxeni	HP131 Acerentulus tuxeni (A. cf. tuxeni)	0.0	619	EU376049 Baculentulus densus	5.38	619	HP131 Acerentulus tuxeni (A. cf. tuxeni) and 7 others	Successful match at 0.0% (within threshold)
HP169 Eosentomon cetium	HP162 Eosentomon cetium	1.47	617	HP060 Eosentomon sp.	5.87	620	HP162 Eosentomon cetium	Successful match at 1.47% (within threshold)
HP171 Acerentulus tuxeni (A. cf. tuxeni)	HP131 Acerentulus tuxeni (A. cf. tuxeni)	0.0	620	EU376049 Baculentulus densus	5.55	619	HP131 Acerentulus tuxeni (A. cf. tuxeni) and 7 others	Successful match at 0.0% (within threshold)
