# Supplementary material for: Where Taxonomy Based on Subtle Morphological Differences Is Perfectly Mirrored by Huge Genetic Distances: DNA Barcoding in Protura (Hexapoda)
Source: PLoS One. 2014 Mar 7;9(3):e90653. doi: 10.1371/journal.pone.0090653 (PMC3946556; doi:10.1371/journal.pone.0090653)
Supplement: Table S7 — Cluster analysis of K2P distances of COI sequences of Protura. All representatives of Ionescuellum haybachae can be found in a single cluster only at a value of 25%. At that time other species are already lumped into clusters containing multiple sequences. This illustrates that for COI no distance threshold can be given for species delimitation in Protura, which is valid across our entire taxon sampling. Calculated with SpeciesIdentifier 1.7.8. (XLSX) [file pone.0090653.s009.xlsx]

## Sheet: Tabelle2
COI
Clustering at:					3.0%
Number of clusters:					20
Number of clusters with threshold violations:					0 (0.0%)
Largest pairwise distance:					1.79%
Profiles with only one species:					20
Profiles corresponding to traditional taxonomy:					5
Largest number of species in a cluster:					1
Cluster	No of sequences	No of species	Max pairwise distance	Percentage of valid comparisons over 0.03
1	7	1	0.18%	0.0%	Split only
2	1	1	0.0%	0.0%	Split only
3	2	1	0.0%	0.0%	Perfect	(contains all sequences of one species)
4	10	1	0.48%	0.0%	Perfect	(contains all sequences of one species)
5	1	1	0.0%	0.0%	Split only
6	1	1	0.0%	0.0%	Split only
7	1	1	0.0%	0.0%	Split only
8	1	1	0.0%	0.0%	Split only
9	1	1	0.0%	0.0%	Split only
10	1	1	0.0%	0.0%	Split only
11	25	1	1.43%	0.0%	Perfect	(contains all sequences of one species)
12	8	1	0.69%	0.0%	Split only
13	1	1	0.0%	0.0%	Split only
14	3	1	0.64%	0.0%	Split only
15	2	1	0.0%	0.0%	Split only
16	18	1	0.32%	0.0%	Perfect	(contains all sequences of one species)
17	1	1	0.0%	0.0%	Split only
18	5	1	1.79%	0.0%	Perfect	(contains all sequences of one species)
19	1	1	0.0%	0.0%	Split only
20	1	1	0.0%	0.0%	Split only
Summary of species
SPECIES			SEQUENCES	FOUND IN HOW MANY CLUSTERS?	FOUND WITH HOW MANY OTHER SPECIES?
Filientomon takanawanum			1	1	0
Ionescuellum haybachae			8	2	0
			Clusters 13 and 1 have an overlap of 0bp.
Eosentomon cetium			5	1	0
Acerentomon maius			10	1	0
Eosentomon sp.			1	1	0
Baculentulus densus			1	1	0
Acerentulus charrieri			1	1	0
Ionescuellum carpaticum			2	2	0
			Clusters 5 and 2 have an overlap of 0bp.
Acerentomon italicum			1	1	0
Acerentomon n. sp. gr. doderoi			25	1	0
Acerentulus exiguus			13	3	0
			Clusters 14 and 12 have an overlap of 0bp.
			Clusters 15 and 12 have an overlap of 0bp.
			Clusters 15 and 14 have an overlap of 0bp.
Acerella muscorum			2	1	0
Sinentomon erythranum			1	1	0
Acerentulus tuxeni			18	1	0
Acerentomon sp. gr. microrhinus			1	1	0
Ionescuellum silvaticum			1	1	0
Clustering at:					20.0%
Number of clusters:					16
Number of clusters with threshold violations:					0 (0.0%)
Largest pairwise distance:					17.89%
Profiles with only one species:					15
Profiles corresponding to traditional taxonomy:					6
Largest number of species in a cluster:					2
Cluster	No of sequences	No of species	Max pairwise distance	Percentage of valid comparisons over 0.03
1	7	1	0.18%	0.0%	Split only
2	2	1	6.25%	0.0%	Perfect	(contains all sequences of one species)
3	2	1	0.0%	0.0%	Perfect	(contains all sequences of one species)
4	10	1	0.48%	0.0%	Perfect	(contains all sequences of one species)
5	1	1	0.0%	0.0%	Split only
6	1	1	0.0%	0.0%	Split only
7	1	1	0.0%	0.0%	Split only
8	6	2	15.57%	0.0%	Lumped/Split	(contains multiple species)
9	1	1	0.0%	0.0%	Split only
10	25	1	1.43%	0.0%	Perfect	(contains all sequences of one species)
11	13	1	17.89%	0.0%	Perfect	(contains all sequences of one species)
12	1	1	0.0%	0.0%	Split only
13	18	1	0.32%	0.0%	Perfect	(contains all sequences of one species)
14	1	1	0.0%	0.0%	Split only
15	1	1	0.0%	0.0%	Split only
16	1	1	0.0%	0.0%	Split only
Summary of species
SPECIES			SEQUENCES	FOUND IN HOW MANY CLUSTERS?	FOUND WITH HOW MANY OTHER SPECIES?
Filientomon takanawanum			1	1	0
Ionescuellum haybachae			8	2	0
			Clusters 12 and 1 have an overlap of 0bp.
Eosentomon cetium			5	1	1
Acerentomon maius			10	1	0
Eosentomon sp.			1	1	1
Baculentulus densus			1	1	0
Acerentulus charrieri			1	1	0
Ionescuellum carpaticum			2	1	0
Acerentomon italicum			1	1	0
Acerentomon n. sp. gr. doderoi			25	1	0
Acerentulus exiguus			13	1	0
Acerella muscorum			2	1	0
Sinentomon erythranum			1	1	0
Acerentulus tuxeni			18	1	0
Acerentomon sp. gr. microrhinus			1	1	0
Ionescuellum silvaticum			1	1	0
Clustering at:					25.0%
Number of clusters:					14
Number of clusters with threshold violations:					0 (0.0%)
Largest pairwise distance:					24.46%
Profiles with only one species:					12
Profiles corresponding to traditional taxonomy:					5
Largest number of species in a cluster:					2
Cluster	No of sequences	No of species	Max pairwise distance	Percentage of valid comparisons over 0.03
1	8	1	21.32%	0.0%	Perfect	(contains all sequences of one species)
2	2	1	6.25%	0.0%	Perfect	(contains all sequences of one species)
3	2	1	0.0%	0.0%	Perfect	(contains all sequences of one species)
4	10	1	0.48%	0.0%	Perfect	(contains all sequences of one species)
5	1	1	0.0%	0.0%	Split only
6	1	1	0.0%	0.0%	Split only
7	1	1	0.0%	0.0%	Split only
8	6	2	15.57%	0.0%	Lumped/Split	(contains multiple species)
9	1	1	0.0%	0.0%	Split only
10	25	1	1.43%	0.0%	Perfect	(contains all sequences of one species)
11	31	2	24.46%	0.0%	Lumped/Split	(contains multiple species)
12	1	1	0.0%	0.0%	Split only
13	1	1	0.0%	0.0%	Split only
14	1	1	0.0%	0.0%	Split only
Summary of species
SPECIES			SEQUENCES	FOUND IN HOW MANY CLUSTERS?	FOUND WITH HOW MANY OTHER SPECIES?
Filientomon takanawanum			1	1	0
Ionescuellum haybachae			8	1	0
Eosentomon cetium			5	1	1
Acerentomon maius			10	1	0
Eosentomon sp.			1	1	1
Baculentulus densus			1	1	0
Acerentulus charrieri			1	1	0
Ionescuellum carpaticum			2	1	0
Acerentomon italicum			1	1	0
Acerentomon n. sp. gr. doderoi			25	1	0
Acerentulus exiguus			13	1	1
Acerella muscorum			2	1	0
Sinentomon erythranum			1	1	0
Acerentulus tuxeni			18	1	1
Acerentomon sp. gr. microrhinus			1	1	0
Ionescuellum silvaticum			1	1	0
