# Supplementary material for: Where Taxonomy Based on Subtle Morphological Differences Is Perfectly Mirrored by Huge Genetic Distances: DNA Barcoding in Protura (Hexapoda)
Source: PLoS One. 2014 Mar 7;9(3):e90653. doi: 10.1371/journal.pone.0090653 (PMC3946556; doi:10.1371/journal.pone.0090653)
Supplement: Table S8 — Cluster analysis Cluster analysis of K2P distances of 28S rDNA sequences of Protura. All representatives of Ionescuellum haybachae can be found in a single cluster only at a value of 5%. At that time other species are already lumped into clusters containing multiple sequences. This illustrates that likewise for 28S rDNA sequences no distance threshold can be given for species delimitation, which is valid across our entire taxon sampling. Calculated with SpeciesIdentifier 1.7.8. (XLSX) [file pone.0090653.s010.xlsx]

## Sheet: Tabelle2
28S rDNA (after Aliscore)
Clustering at:					3.0%
Number of clusters:					18
Number of clusters with threshold violations:					0 (0.0%)
Largest pairwise distance:					2.48%
Profiles with only one species:					18
Profiles corresponding to traditional taxonomy:					9
Largest number of species in a cluster:					1
Cluster	No of sequences	No of species	Max pairwise distance	Percentage of valid comparisons over 0.03
1	1	1	0.0%	0.0%	Split only
2	1	1	0.0%	0.0%	Split only
3	9	1	0.0%	0.0%	Split only
4	1	1	0.0%	0.0%	Split only
5	3	1	0.0%	0.0%	Perfect	(contains all sequences of one species)
6	2	1	0.32%	0.0%	Perfect	(contains all sequences of one species)
7	2	1	0.16%	0.0%	Perfect	(contains all sequences of one species)
8	11	1	0.39%	0.0%	Perfect	(contains all sequences of one species)
9	1	1	0.0%	0.0%	Split only
10	2	1	0.0%	0.0%	Perfect	(contains all sequences of one species)
11	1	1	0.0%	0.0%	Split only
12	1	1	0.0%	0.0%	Split only
13	1	1	0.0%	0.0%	Split only
14	23	1	0.34%	0.0%	Perfect	(contains all sequences of one species)
15	1	1	0.0%	0.0%	Split only
16	9	1	2.48%	0.0%	Perfect	(contains all sequences of one species)
17	11	1	0.32%	0.0%	Perfect	(contains all sequences of one species)
18	4	1	1.64%	0.0%	Perfect	(contains all sequences of one species)
Summary of species
SPECIES			SEQUENCES	FOUND IN HOW MANY CLUSTERS?	FOUND WITH HOW MANY OTHER SPECIES?
Filientomon takanawanum			2	1	0
Ionescuellum haybachae			10	2	0
			Clusters 15 and 3 have an overlap of 0bp.
Eosentomon cetium			4	1	0
Acerentomon maius			11	1	0
Eosentomon sp.			2	2	0
			Clusters 11 and 4 have an overlap of 0bp.
Baculentulus densus			1	1	0
Eosentomon sp. gr. delicatum			1	1	0
Ionescuellum carpaticum			2	1	0
Acerentomon n. sp. gr. doderoi			23	1	0
Acerentomon italicum			3	1	0
Acerentulus exiguus			9	1	0
Acerella muscorum			2	1	0
Sinentomon erythranum			1	1	0
Acerentulus tuxeni			11	1	0
Acerentomon sp. gr. microrhinus			1	1	0
Ionescuellum silvaticum			1	1	0
a.) Clustering at:					5.0%
Number of clusters:					16
Number of clusters with threshold violations:					1 (6.25%)
Largest pairwise distance:					6.27%
Profiles with only one species:					15
Profiles corresponding to traditional taxonomy:					8
Largest number of species in a cluster:					2
Cluster	No of sequences	No of species	Max pairwise distance	Percentage of valid comparisons over 0.05
1	1	1	0.0%	0.0%	Split only
2	1	1	0.0%	0.0%	Split only
3	10	1	3.14%	0.0%	Perfect	(contains all sequences of one species)
4	1	1	0.0%	0.0%	Split only
5	14	2	6.27%	3.29%	Lumped/Split	(contains multiple species)
6	2	1	0.32%	0.0%	Perfect	(contains all sequences of one species)
7	2	1	0.16%	0.0%	Perfect	(contains all sequences of one species)
8	1	1	0.0%	0.0%	Split only
9	2	1	0.0%	0.0%	Perfect	(contains all sequences of one species)
10	1	1	0.0%	0.0%	Split only
11	1	1	0.0%	0.0%	Split only
12	1	1	0.0%	0.0%	Split only
13	23	1	0.34%	0.0%	Perfect	(contains all sequences of one species)
14	9	1	2.48%	0.0%	Perfect	(contains all sequences of one species)
15	11	1	0.32%	0.0%	Perfect	(contains all sequences of one species)
16	4	1	1.64%	0.0%	Perfect	(contains all sequences of one species)
Summary of species
SPECIES			SEQUENCES	FOUND IN HOW MANY CLUSTERS?	FOUND WITH HOW MANY OTHER SPECIES?
Filientomon takanawanum			2	1	0
Ionescuellum haybachae			10	1	0
Eosentomon cetium			4	1	0
Acerentomon maius			11	1	1
Eosentomon sp.			2	2	0
			Clusters 10 and 4 have an overlap of 0 bp.
Baculentulus densus			1	1	0
Eosentomon sp. gr. delicatum			1	1	0
Ionescuellum carpaticum			2	1	0
Acerentomon n. sp. gr. doderoi			23	1	0
Acerentomon italicum			3	1	1
Acerentulus exiguus			9	1	0
Acerella muscorum			2	1	0
Sinentomon erythranum			1	1	0
Acerentulus tuxeni			11	1	0
Acerentomon sp. gr. microrhinus			1	1	0
Ionescuellum silvaticum			1	1	0
